# Supplementary material for: Effect of Dietary Supplementation of Bacillus subtilis on Growth Performance, Organ Weight, Digestive Enzyme Activities, and Serum Biochemical Indices in Broiler
Source: Animals (Basel). 2022 Jun 16;12(12):1558. doi: 10.3390/ani12121558 (PMC9219452; doi:10.3390/ani12121558)
Supplement: Supplementary file 1 [file animals-12-01558-s001.zip]

Archive with 1 entries (1 files):
- animals-1757880-supplementary.pdf
